# Supplementary material for: A Possible Explanation for the Low Penetrance of Pathogenic KCNE1 Variants in Long QT Syndrome Type 5
Source: Pharmaceuticals (Basel). 2022 Dec 13;15(12):1550. doi: 10.3390/ph15121550 (PMC9782992; doi:10.3390/ph15121550)
Supplement: Supplementary file 1 [file pharmaceuticals-15-01550-s001.zip]

Archive with 1 entries (1 files):
- pharmaceuticals-2050539-supplementary.pdf
